# Supplementary material for: ASH1L-MRG15 methyltransferase deposits H3K4me3 and FACT for damage verification in nucleotide excision repair
Source: Nat Commun. 2023 Jul 1;14:3892. doi: 10.1038/s41467-023-39635-7 (PMC10314917; doi:10.1038/s41467-023-39635-7)
Supplement: Supplementary file 4 — Source Data [file 41467_2023_39635_MOESM4_ESM.zip]

Archive with 4 entries (4 files):
- Uncropped blots.pdf
- __MACOSX/._Uncropped blots.pdf
- Raw data data.xlsx
- __MACOSX/._Raw data data.xlsx
