# Supplementary material for: ASH1L-MRG15 methyltransferase deposits H3K4me3 and FACT for damage verification in nucleotide excision repair
Source: Nat Commun. 2023 Jul 1;14:3892. doi: 10.1038/s41467-023-39635-7 (PMC10314917; doi:10.1038/s41467-023-39635-7)
Supplement: Supplementary file 4 — Source Data [file 41467_2023_39635_MOESM4_ESM.zip › Raw data data.xlsx]

## Sheet: Fig 1
Plot	Cell line	Condition	Mean	SD	Median	Quartiles
1c	WT	0h	0	0
		6h	29	4.2
		12h	41	6.2
		24h	55	5.8
	XPF-/-	0h	0	0
		6h	1	4
		12h	2	3
		24h	5	6
	ASH1L-/-	0h	0	0
		6h	2	7.3
		12h	8	6.1
		24h	24	9
1f	WT				1
	ASH1L-/-				0.412059
1g	WT		1	0
	ASH1L-/-		0.3283	0.07259
	XPC-/-		0.258	0.04073
	XPA-/-		0.1355	0.02421
	XPF-/-		0.08883	0.0556
1h	ASH1L-/-	siC	0.4013	0.06787
		siCSB	0.1597	0.04379

## Sheet: Fig 2
Plot	Cell line	Condition	Mean	SD	Median	Quartiles
2d	WT				1
	ASH1L-/-	EV			0.5316
		CTD			1.072
		CTDinactive			0.295
2e	WT		1	0
	ASH1L-/-		0.4268	0.1406
	ASH1L-/-	EV	0.2793	0.181
		CTD	0.9528	0.3329
		CTDinactive	0.3356	0.2028
2g	WT	siC			1
		siMRG15.1			0.2629
		siMRG15.2			0.2193
2h	WT	siC	1	0
		siMRG15.1	0.2753	0.1551
		siMRG15.2	0.3296	0.1432
2j	WT	siC			1
		siMLL1			0.9354
		siASH1L			0.2075
		siXPA			0.1266
2k	WT	siC	1	0
		siMLL1	0.8217	0.1035
		siASH1L	0.3197	0.1409
		siXPA	0.1255	0.0117

## Sheet: Fig 3
Plot	Cell line	Condition	Mean	SD
3a	WT	TSS active	83.93	0.6341
		TSS inactive	11.45	0.7758		TSS = Transcription start site; GB = gene body; IG = intergenic region
		GB active	1.929	0.3037
		GB inactive	1.398	0.137
		IG active	1.646	0.0825
		IG inactive	0.7262	0.06337
3b	WT	TSS active noUV	83.93	0.6341
		TSS active 1h	83.86	0.7997
		TSS active 3h	83.77	2.859
		TSS inactive noUV	11.45	0.7758
		TSS inactive 1h	16.95	0.5229
		TSS inactive 3h	17.47	0.3476
		GB active no UV	1.929	0.3037
		GB active 1h	3.696	0.3434
		GB active 3h	4.67	0.3
		GB inactive noUV	1.398	0.137
		GB inactive 1h	2.91	0.2807
		GB inactive 3h	3.945	0.2881
		IG active noUV	1.646	0.0825
		IG active 1h	3.361	0.2425
		IG active 3h	4.469	0.1973
		IG inactive noUV	0.7262	0.06337
		IG inactive 1h	1.507	0.08229
		IG inactive 3h	1.837	0.0619
	ASH1L-/-	TSS active noUV	78.12	2.243
		TSS active 1h	78.38	3.918
		TSS active 3h	75.31	3.072
		TSS inactive noUV	11.94	0.7136
		TSS inactive 1h	12.95	1.343
		TSS inactive 3h	12.03	0.355
		GB active no UV	2.771	0.4727
		GB active 1h	2.793	1.268
		GB active 3h	3.793	0.6161
		GB inactive noUV	2.171	0.3323
		GB inactive 1h	2.128	1.003
		GB inactive 3h	3.021	0.6146
		IG active noUV	2.398	0.2833
		IG active 1h	2.395	0.8479
		IG active 3h	3.009	0.5181
		IG inactive noUV	0.9401	0.1356
		IG inactive 1h	0.9537	0.2908
		IG inactive 3h	1.105	0.1706
3f	WT	global	1
		TSS active	0.0637173
		TSS inactive	0.0456383
		GB active	0.34427
		GB inactive	0.13783
		IG active	0.344396
		IG inactive	0.0641476
	ASH1L-/-	global	0.32396
		TSS active	0.0087295
		TSS inactive	0.00805609
		GB active	0.152338
		GB inactive	0.0346635
		IG active	0.0851765
		IG inactive	0.0349968
3g	1		1
	2		0.145889
	3		0.00745942
Line plot	Position from center	H3K4me3	Random		Line plot	Position from center	-UV	+UV		Line plot	Position from center	ASH1L dependent	ASH1L independent	pre-existing
3d	-1984	0.794566	0.678655		3e	-1984	0.000214419	0.0299037		3h	-1984	0.0612854	0.00381266	-0.0692122
	-1920	0.793977	0.677573			-1920	0.000402162	0.0309852			-1920	0.0688683	0.019885	-0.0666392
	-1856	0.794148	0.679148			-1856	-0.000258913	0.0279036			-1856	0.0632589	0.032495	-0.0604152
	-1792	0.794987	0.680129			-1792	-0.00169492	0.0261317			-1792	0.0690741	0.0131546	-0.059456
	-1728	0.796304	0.68138			-1728	0.000135704	0.0266803			-1728	0.0674379	0.0112305	-0.0552525
	-1664	0.798489	0.681833			-1664	0.000719076	0.0307824			-1664	0.0612189	0.00130835	-0.0659938
	-1600	0.7987	0.680507			-1600	-0.00222951	0.0335378			-1600	0.0677682	0.00992153	-0.0514288
	-1536	0.801743	0.679372			-1536	-0.00115493	0.033229			-1536	0.0682393	0.00238396	-0.0551535
	-1472	0.802448	0.680125			-1472	0.00148669	0.0312125			-1472	0.0669248	0.0201625	-0.0529756
	-1408	0.802252	0.679629			-1408	0.000457476	0.0323515			-1408	0.068694	0.010851	-0.0631665
	-1344	0.802775	0.679246			-1344	0.000980791	0.0346334			-1344	0.06668	0.0104047	-0.0642228
	-1280	0.803436	0.680142			-1280	0.00128974	0.0364486			-1280	0.0643937	0.0248493	-0.0649156
	-1216	0.806262	0.681228			-1216	0.00281699	0.0347395			-1216	0.0760016	0.00761782	-0.0604021
	-1152	0.808708	0.680677			-1152	0.00130926	0.0346416			-1152	0.0736287	0.010755	-0.0638634
	-1088	0.809621	0.681313			-1088	0.00242495	0.035657			-1088	0.0740815	0.00346237	-0.0576167
	-1024	0.810588	0.681556			-1024	0.00184374	0.0359908			-1024	0.0750575	0.0195591	-0.0592271
	-960	0.813208	0.680561			-960	-0.000258482	0.0360457			-960	0.0756518	0.0280232	-0.058213
	-896	0.815652	0.680082			-896	0.00200129	0.031761			-896	0.0685737	0.0187108	-0.0559425
	-832	0.81651	0.678884			-832	0.00161045	0.0340526			-832	0.0764678	-0.00829852	-0.0650262
	-768	0.817126	0.68016			-768	0.00144532	0.036091			-768	0.0793993	0.00633093	-0.0591635
	-704	0.817323	0.682948			-704	0.00261405	0.0390836			-704	0.0789937	0.0028057	-0.0663251
	-640	0.817425	0.683001			-640	0.00333505	0.0395085			-640	0.0802099	0.0238466	-0.0610234
	-576	0.816772	0.680878			-576	0.00177546	0.0374548			-576	0.0851464	0.0109928	-0.0549278
	-512	0.818424	0.679518			-512	0.00214166	0.0411946			-512	0.0816916	-0.00187041	-0.0578581
	-448	0.823203	0.677648			-448	0.00441665	0.0426696			-448	0.0829683	0.0057355	-0.0538953
	-384	0.831298	0.67863			-384	0.00514096	0.0459727			-384	0.0743499	0.0219069	-0.0607859
	-320	0.845058	0.678093			-320	0.00551976	0.0478233			-320	0.0794736	0.0103927	-0.0644207
	-256	0.861095	0.678228			-256	0.00722439	0.0529774			-256	0.0894862	-0.00156255	-0.0669103
	-192	0.879688	0.679973			-192	0.00703472	0.0578755			-192	0.0914841	0.000474716	-0.0669796
	-128	0.896264	0.682649			-128	0.00690439	0.0622912			-128	0.0975354	0.0131394	-0.0623045
	-64	0.909581	0.681951			-64	0.00719787	0.0656936			-64	0.0976153	0.0415209	-0.0689518
	0	0.915847	0.6804			0	0.00860991	0.066173			0	0.0920173	0.0548362	-0.0701835
	64	0.913168	0.679442			64	0.0101347	0.0645925			64	0.0901214	0.0384972	-0.0627573
	128	0.89897	0.679879			128	0.00817829	0.0623806			128	0.0974763	0.0302812	-0.056007
	192	0.88005	0.680237			192	0.00671659	0.0595044			192	0.0926788	0.0272304	-0.0590115
	256	0.860546	0.679897			256	0.00585776	0.053707			256	0.0842659	0.0233259	-0.0520932
	320	0.843889	0.678781			320	0.0052352	0.0507179			320	0.0885452	0.0255964	-0.0664208
	384	0.831108	0.678562			384	0.00306276	0.0438036			384	0.0786366	0.0143838	-0.0624905
	448	0.822498	0.680252			448	0.00131435	0.0419353			448	0.0785334	0.0175522	-0.0717368
	512	0.817627	0.681806			512	0.00014345	0.0427039			512	0.0807458	-0.00813486	-0.0455373
	576	0.816084	0.681304			576	0.00103432	0.0388985			576	0.0818938	0.00794427	-0.0572526
	640	0.817862	0.682074			640	0.00187787	0.0390721			640	0.0809594	-0.00745546	-0.063299
	704	0.818338	0.68117			704	0.000159569	0.0396322			704	0.0762633	0.0190601	-0.0669141
	768	0.817617	0.678905			768	0.000255783	0.040876			768	0.0707246	0.0225925	-0.0572472
	832	0.816588	0.676651			832	0.00200001	0.037459			832	0.0629682	-0.0050729	-0.0641286
	896	0.816325	0.677744			896	0.00254603	0.0365855			896	0.0702493	-0.000162548	-0.0701128
	960	0.814422	0.678873			960	0.00181635	0.0370606			960	0.0758627	0.0214217	-0.0586656
	1024	0.811026	0.680121			1024	6.97521e-05	0.0361118			1024	0.0723976	0.0179703	-0.0574166
	1088	0.808632	0.68138			1088	0.000760484	0.0345833			1088	0.0758073	0.029245	-0.0644733
	1152	0.807713	0.682204			1152	-0.000612507	0.0347271			1152	0.0715419	0.00236531	-0.0542097
	1216	0.807188	0.682678			1216	-0.00080223	0.0340529			1216	0.0702133	0.0128014	-0.0609615
	1280	0.807304	0.68268			1280	-0.00266148	0.0319376			1280	0.0684831	0.00813419	-0.0636988
	1344	0.80529	0.681677			1344	0.000162734	0.031543			1344	0.0650339	0.019703	-0.0559086
	1408	0.802775	0.681273			1408	0.0006714	0.0306623			1408	0.0697463	0.00353854	-0.0525872
	1472	0.799467	0.680448			1472	-0.000611365	0.0326048			1472	0.0640561	0.00711736	-0.0590935
	1536	0.798497	0.679113			1536	0.00011447	0.0328603			1536	0.0624389	0.0058275	-0.0670735
	1600	0.799541	0.679977			1600	-0.000101736	0.0309564			1600	0.0676008	0.0131646	-0.0763941
	1664	0.798155	0.681311			1664	-0.000280976	0.0325181			1664	0.0703922	0.0103654	-0.0557242
	1728	0.797689	0.68251			1728	0.000424191	0.0321723			1728	0.0681737	0.0365824	-0.0572588
	1792	0.797289	0.683239			1792	0.00100161	0.0312551			1792	0.0726688	0.00807458	-0.0765658
	1856	0.797115	0.68227			1856	0.000622998	0.0319969			1856	0.0651534	0.0183248	-0.0545679
	1920	0.795417	0.68093			1920	0.000444004	0.0324465			1920	0.0705189	-0.00189678	-0.0560173
	1984	0.793633	0.680837			1984	-0.000150628	0.0311138			1984	0.0647016	0.00218447	-0.0620811

## Sheet: Fig 4
Line plot	Position from center	0 h	Repair	3h			Line plot	Position from center	0 h	Repair	3h
4a-c	-1984	0.0443832	-0.0981929	0.142576			4d-f	-1984	0.165292	-0.0405716	0.205863
	-1920	0.0321676	-0.117346	0.149514				-1920	0.147614	-0.0501838	0.197797
	-1856	0.0357074	-0.102957	0.138665				-1856	0.164327	-0.0376595	0.201987
	-1792	0.0412254	-0.0869959	0.128221				-1792	0.166235	-0.0418949	0.20813
	-1728	0.0388288	-0.108945	0.147774				-1728	0.157768	-0.0418786	0.199646
	-1664	0.0430394	-0.0740557	0.117095				-1664	0.160795	-0.0418158	0.202611
	-1600	0.044396	-0.0887991	0.133195				-1600	0.171608	-0.0363735	0.207982
	-1536	0.0456446	-0.0994338	0.145078				-1536	0.165657	-0.0392103	0.204867
	-1472	0.0412255	-0.115217	0.156442				-1472	0.158287	-0.0303083	0.188595
	-1408	0.0377629	-0.093553	0.131316				-1408	0.163609	-0.0358021	0.199411
	-1344	0.0435644	-0.106475	0.15004				-1344	0.154253	-0.0482309	0.202484
	-1280	0.0588759	-0.0977157	0.156592				-1280	0.163426	-0.0463777	0.209804
	-1216	0.0560489	-0.09114	0.147189				-1216	0.160708	-0.04316	0.203868
	-1152	0.0489884	-0.0947741	0.143762				-1152	0.16217	-0.0390896	0.20126
	-1088	0.0613287	-0.101365	0.162694				-1088	0.156694	-0.0457046	0.202398
	-1024	0.0571026	-0.110105	0.167208				-1024	0.164913	-0.0415347	0.206448
	-960	0.0587146	-0.113663	0.172378				-960	0.153974	-0.0449236	0.198898
	-896	0.0391548	-0.0797931	0.118948				-896	0.171708	-0.0426351	0.214344
	-832	0.0568684	-0.108984	0.165852				-832	0.1643	-0.0403283	0.204628
	-768	0.0769612	-0.0638628	0.140824				-768	0.168852	-0.0350814	0.203933
	-704	0.0672817	-0.0704331	0.137715				-704	0.160856	-0.0417013	0.202557
	-640	0.0432468	-0.111011	0.154258				-640	0.16484	-0.0389385	0.203779
	-576	0.0525471	-0.0821121	0.134659				-576	0.162184	-0.0474133	0.209598
	-512	0.071553	-0.0868859	0.158439				-512	0.160746	-0.0473637	0.20811
	-448	0.06457	-0.0617224	0.126292				-448	0.152472	-0.0573442	0.209816
	-384	0.0753065	-0.0588911	0.134198				-384	0.161448	-0.03615	0.197598
	-320	0.0599351	-0.0519121	0.111847				-320	0.166446	-0.0315445	0.19799
	-256	0.0491238	-0.0507173	0.0998412				-256	0.160743	-0.0412145	0.201958
	-192	0.0530116	-0.0480722	0.101084				-192	0.157626	-0.0407788	0.198405
	-128	0.0378188	-0.034372	0.0721909				-128	0.153433	-0.0550556	0.208489
	-64	0.0658552	-0.0443356	0.110191				-64	0.160668	-0.0374386	0.198106
	0	0.0504188	-0.0301461	0.080565				0	0.169478	-0.0361701	0.205648
	64	0.0489256	-0.0423258	0.0912514				64	0.159614	-0.0405836	0.200198
	128	0.0579955	-0.0645672	0.122563				128	0.16054	-0.0418029	0.202343
	192	0.050662	-0.0322535	0.0829155				192	0.159291	-0.0481287	0.20742
	256	0.0720966	-0.0301866	0.102283				256	0.161689	-0.048276	0.209965
	320	0.0398276	-0.0825231	0.122351				320	0.169494	-0.0426626	0.212157
	384	0.0516486	-0.0852248	0.136873				384	0.166598	-0.0390164	0.205614
	448	0.0611004	-0.0626419	0.123742				448	0.171173	-0.0302404	0.201413
	512	0.0742798	-0.0628793	0.137159				512	0.161671	-0.0442127	0.205884
	576	0.0643819	-0.075792	0.140174				576	0.149136	-0.0493334	0.198469
	640	0.0657776	-0.110941	0.176718				640	0.155966	-0.0521188	0.208085
	704	0.0717323	-0.0714808	0.143213				704	0.164386	-0.034145	0.198531
	768	0.0578374	-0.0526782	0.110516				768	0.162768	-0.0388182	0.201587
	832	0.0472034	-0.0873495	0.134553				832	0.163193	-0.0349395	0.198133
	896	0.0539705	-0.0856529	0.139623				896	0.160858	-0.0403379	0.201196
	960	0.0556019	-0.1039	0.159502				960	0.162773	-0.0409743	0.203747
	1024	0.046389	-0.091281	0.13767				1024	0.16126	-0.0364309	0.197691
	1088	0.0636331	-0.0795444	0.143177				1088	0.158508	-0.0467853	0.205293
	1152	0.0386761	-0.108996	0.147672				1152	0.151288	-0.0505168	0.201805
	1216	0.0246527	-0.0999172	0.12457				1216	0.164103	-0.042135	0.206238
	1280	0.0565591	-0.104931	0.16149				1280	0.164943	-0.0415161	0.206459
	1344	0.038174	-0.086967	0.125141				1344	0.170452	-0.0426414	0.213093
	1408	0.0389496	-0.103626	0.142576				1408	0.154487	-0.0533355	0.207823
	1472	0.0444182	-0.116271	0.160689				1472	0.164146	-0.0430175	0.207163
	1536	0.0401984	-0.0887198	0.128918				1536	0.157835	-0.0401089	0.197944
	1600	0.0524231	-0.0979272	0.15035				1600	0.17056	-0.0288645	0.199424
	1664	0.0493269	-0.0942568	0.143584				1664	0.168814	-0.0337062	0.20252
	1728	0.0389253	-0.0936241	0.132549				1728	0.164598	-0.0378379	0.202436
	1792	0.0350475	-0.107871	0.142918				1792	0.165772	-0.0403388	0.206111
	1856	0.0643601	-0.10106	0.16542				1856	0.163711	-0.0405807	0.204292
	1920	0.0455433	-0.104494	0.150037				1920	0.158028	-0.0407776	0.198806
	1984	0.0323233	-0.0982554	0.130579				1984	0.1554	-0.0448497	0.20025

## Sheet: Fig 5
Plot	Cell line	Condition	Mean	SD
5a	WT	1h	5.648	2.582
		3h	1	0
	ASH1L-/-	1h	6.883	0.8181
		3h	2.906	1.048
	XPA-/-	1h	3.944	1.226
		3h	4.463	1.607
5a inset	WT	0.5h	3.336	0.6766
		1h	3.683	0.4603
		2h	2.916	1.187
		3h	1	0
5c	WT	siC	1	0
		siMRG15	3.546	0.568
5e	WT		1	0
	ASH1L-/-		3.258	0.477
	ASH1L-/-	EV	3.645	1.023
		CTD	1.325	0.5479
		CTDinactive	2.347	0.4386
5g	WT		1	0
	ASH1L-/-		0.1395	0.05283
	XPA-/-		3.594	1.65
5i	WT	siC	1	0.3382
		siMRG15	0	0.1991
5k	WT		1	0
	ASH1L-/-		0.3492	0.1635
	ASH1L-/-	EV	0.3786	0.2569
		CTD	1.2	0.6092
		CTDinactive	0.4718	0.3471

## Sheet: Fig 6
Plot	Cell line	Condition	Mean	SD
6b	WT	siC	1	0
		siSPT16	0.2729	0.01072
		siSSRP1	0.4649	0.1404
		siFACT	0.2547	0.1084
6d	WT	siC	1	0
		siSPT16	2.322	0.4531
6f	WT	siC	1	0
		siSPT16	0.2491	0.05561
6g	WT	1h	0.1865	0.07292
		3h	1	0
	ASH1L-/-	1h	0.1443	0.04144
		3h	0.2716	0.11
6i	WT	siC	1	0
		siMRG15	0.1739	0.05496
		siASH1L	0.1618	0.04031
		siDDB2	0.5701	0.1194
6j	ASH1L-/-	EV	1	0
		CTD	2.483	0.1909
		CTDinactive	2.547	0.665

## Sheet: SFig 2
Plot	Cell line	Condition	Mean	SD
2b	WT		71.74	15.19
	ASH1L-/-		60.41	16.56
	XPC-/-		47.44	19.91
	XPA-/-		25.98	24.68
2d	WT	G1	60.0062	8.76955
		S	9.40861	8.65907
		S np	17.0889	0.338494
		G2/M	13.4964	0.267221
	ASH1L-/-	G1	62.971	2.95306
		S	11.8101	8.11763
		S np	13.3637	3.36954
		G2/M	11.8553	1.94854
2e	WT	G1	8.06946	3.49113
		S	49.3374	9.21013
		S np	9.16266	2.80693
		G2/M	33.4305	6.56083
	ASH1L-/-	G1	9.05023	3.496
		S	37.8263	9.04904
		S np	9.24041	3.73493
		G2/M	43.8831	4.73047

## Sheet: SFig 3
Plot	Cell line	Condition	Mean	SD
3a	ASH1L-/-	siC	1	0
		siCSB	0.2321	0.04965
3b	WT	siC	1	0
		siMRG15.1	0.2203	0.1237
		siMRG15.2	0.1333	0.03323
3e	WT	siC	1	0
		siSPT16	0.06011	0.02677
		siFACT	0.09382	0.02126
3f	WT	siC	1	0
		siSSRP1	0.06753	0.02813
		siFACT	0.06342	0.01553
3g	WT	siC	1	0
		siASH1L	0.4445	0.1021
3h	WT	siC	1	0
		siMLL1	0.4006	0.1114
		siASH1L	0.4574	0.07635
		siXPA	0.1891	0.03184
3j	ASH1L-/-	siC	1	0.116811
		siDDB2	0	0.017322

## Sheet: SFig 5
Plot	Cell line	Condition	Mean	SD	Median	Quartiles
5a	WT	TSS active	117.2	7.283			TSS = Transcription start site; GB = gene body; IG = intergenic region
		TSS inactive	39.4	1.17
		GB active	20.47	0.4278
		GB inactive	19.99	0.8909
		IG active	20.73	0.9047
		IG inactive	7.037	0.4297
5b	WT	noUV			0.532018	0.3576628, 0.7960180
		1h			0.442192	0.2731642, 0.7666385
		3h			0.454318	0.2785030, 0.7994033
	ASH1L-/-	noUV			0.532367	0.3516608, 0.8064447
		1h			0.435634	0.2669725, 0.7276030
		3h			0.443312	0.269185, 0.726547
5c	WT	TSS active noUV			0.781316	0.651059, 0.910367
		TSS active 3h			0.842336	0.704159, 0.960880
		TSS inactive noUV			0.715686	0.5498985, 0.8597170
		TSS inactive 3h			0.765454	0.577934, 0.905541
		GB active noUV			0.756812	0.638168, 0.861723
		GB active 3h			0.81284	0.682671, 0.907887
		GB inactive noUV			0.705989	0.539711, 0.8274895
		GB inactive 3h			0.752407	0.566446, 0.875913
		IG active noUV			0.730735	0.6034498, 0.8331227
		IG active 3h			0.78144	0.6387235, 0.8810307
		IG inactive noUV			0.671535	0.117677, 0.8219850
		IG inactive 3h			0.731614	0.1274183, 0.8784173
5f	WT	TSS active			1	0.8265, 1.185
		TSS inactive			0.8977	0.6862, 1.079
		GB active			0.9508	0.802, 1.086
		GB inactive			0.9003	0.7104, 1.051
		IG active			0.9226	0.7646, 1.058
		IG inactive			0.8785	0.4015, 1.034
5g	WT	H3K4me3 noUV	0
		H3K4me3 1h	0.275181
		H3K4me3 3h	2.07839
		TSS active noUV	0
		TSS active 1h	-3.43413
		TSS active 3h	-0.878722
		TSS inactive noUV	0
		TSS inactive 1h	-2.09605
		TSS inactive 3h	-0.218705
		GB active noUV	0
		GB active 1h	-2.24811
		GB active 3h	-0.00774929
		GB inactive noUV	0
		GB inactive 1h	-2.58193
		GB inactive 3h	-0.428578
		IG active noUV	0
		IG active 1h	-2.50657
		IG active 3h	-0.180414
		IG inactive noUV	0
		IG inactive 1h	-1.07001
		IG inactive 3h	0.457521
	ASH1L-/-	H3K4me3 noUV	0
		H3K4me3 1h	-5.52201
		H3K4me3 3h	0.754825
		TSS active noUV	0
		TSS active 1h	-7.21182
		TSS active 3h	-1.19951
		TSS inactive noUV	0
		TSS inactive 1h	-5.6819
		TSS inactive 3h	-1.31318
		GB active noUV	0
		GB active 1h	-5.41895
		GB active 3h	-1.06817
		GB inactive noUV	0
		GB inactive 1h	-5.65494
		GB inactive 3h	-1.71075
		IG active noUV	0
		IG active 1h	-5.75746
		IG active 3h	-1.72176
		IG inactive noUV	0
		IG inactive 1h	-4.70369
		IG inactive 3h	-0.427673
5h	WT	global			1.01693	0.8941701, 1.1570668
		TSS active			1.01411	0.8941701, 1.1570574
		TSS inactive			1.02162	0.8983337, 1.1571957
		GB active			1.01392	0.8941701, 1.1575825
		GB inactive			1.01694	0.8941701, 1.1656308
		IG active			1.01694	0.8964127, 1.1569559
		IG inactive			1.01648	0.8945915, 1.1479269
	ASH1L-/-	global			0.998625	0.9017854, 1.1422525
		TSS active			0.998625	0.8995669, 1.1341070
		TSS inactive			0.999313	0.8995669, 1.1534838
		GB active			1	0.9048652, 1.1532284
		GB inactive			0.998625	0.9048256, 1.1414013
		IG active			0.998625	0.9017854, 1.1406269
		IG inactive			0.998608	0.8995669, 1.1422525
5i	WT	TSS active	1.21824
		TSS inactive	1.50784
		GB active	0.974997
		GB inactive	1.00501
		IG active	0.994013
		IG inactive	0.794704
	ASH1L-/-	TSS active	0.166904
		TSS inactive	0.266165
		GB active	0.431431
		GB inactive	0.252752
		IG active	0.245841
		IG inactive	0.433565
5j	WT	Feature 1			1.0361	0.910361, 1.1834300
		Feature 2			1	0.8901904, 1.1325719
		Feature 3			1	0.8851793, 1.1325719

## Sheet: SFig 6
Plot	Cell line	Condition	Mean	SD
6a	WT	TSS active noUV	83	0.272		TSS = Transcription start site; GB = gene body; IG = intergenic region
		TSS active 3h	59.96	0.1338
		TSS inactive noUV	139.3	2.242
		TSS inactive 3h	130.9	0.4084
		GB active noUV	104.5	1.243
		GB active 3h	100.4	0.04757
		GB inactive noUV	123.7	1.835
		GB inactive 3h	134.1	0.5562
		IG active noUV	120.8	1.79
		IG active 3h	127.1	0.5865
		IG inactive noUV	34.44	0.396
		IG inactive 3h	32.15	0.05202
6b	WT	TSS active noUV	19.7	2.02
		TSS active 3h	12.06	0.5217
		TSS inactive noUV	39.23	0.9786
		TSS inactive 3h	32.87	0.47
		GB active noUV	23.64	0.5259
		GB active 3h	22.92	0.1916
		GB inactive noUV	32.04	0.1769
		GB inactive 3h	35.46	0.1378
		IG active noUV	32.01	0.01549
		IG active 3h	33.68	0.2289
		IG inactive noUV	8.81	0.1994
		IG inactive 3h	7.862	0.2283
Line plot	Position from center	0 h CPDs	Repair		Line plot	Position from center	0 h CPDs	Repair
6c	-1984	0.958667	-0.0405401		6d	-1984	0.940948	-0.0222596
	-1920	0.956921	-0.0447066			-1920	0.94167	-0.0222028
	-1856	0.953217	-0.0452248			-1856	0.940813	-0.0225949
	-1792	0.961486	-0.042869			-1792	0.94066	-0.022392
	-1728	0.954468	-0.0418808			-1728	0.940206	-0.0231797
	-1664	0.955837	-0.0402978			-1664	0.939701	-0.0232501
	-1600	0.958814	-0.0417317			-1600	0.940788	-0.0227961
	-1536	0.959632	-0.0399097			-1536	0.940827	-0.0217839
	-1472	0.961312	-0.0384669			-1472	0.941108	-0.0221728
	-1408	0.956555	-0.0404125			-1408	0.940547	-0.0226721
	-1344	0.958441	-0.0387854			-1344	0.939656	-0.023677
	-1280	0.962549	-0.040798			-1280	0.939394	-0.0222602
	-1216	0.960968	-0.0416416			-1216	0.940965	-0.0222761
	-1152	0.956323	-0.0377842			-1152	0.940194	-0.0227196
	-1088	0.966796	-0.0379863			-1088	0.941148	-0.0224317
	-1024	0.97312	-0.0339832			-1024	0.941108	-0.0225606
	-960	0.9625	-0.0358335			-960	0.941833	-0.0209432
	-896	0.969453	-0.0399021			-896	0.941436	-0.0228372
	-832	0.961797	-0.0352456			-832	0.942274	-0.0205562
	-768	0.968939	-0.0346455			-768	0.941222	-0.0223265
	-704	0.969497	-0.0328209			-704	0.941257	-0.0218628
	-640	0.967397	-0.0317261			-640	0.94141	-0.0213475
	-576	0.959066	-0.0394007			-576	0.94023	-0.0229404
	-512	0.955334	-0.0403989			-512	0.93777	-0.0238119
	-448	0.946229	-0.047951			-448	0.934893	-0.0259985
	-384	0.947709	-0.0469818			-384	0.93222	-0.0269278
	-320	0.927771	-0.0583448			-320	0.928839	-0.0293583
	-256	0.913953	-0.0636068			-256	0.926923	-0.0302153
	-192	0.900736	-0.0684702			-192	0.923911	-0.0323638
	-128	0.904134	-0.072996			-128	0.922288	-0.034051
	-64	0.89472	-0.0735802			-64	0.921471	-0.0346302
	0	0.89482	-0.0761286			0	0.921485	-0.0346961
	64	0.896256	-0.0786569			64	0.921701	-0.034223
	128	0.905775	-0.0712118			128	0.923028	-0.0326852
	192	0.907978	-0.0673212			192	0.923582	-0.0332277
	256	0.914804	-0.0641531			256	0.926732	-0.0312908
	320	0.927811	-0.05442			320	0.929781	-0.0278349
	384	0.945008	-0.044999			384	0.931929	-0.0268576
	448	0.948436	-0.045958			448	0.935285	-0.023924
	512	0.95647	-0.0403916			512	0.937131	-0.0242338
	576	0.95774	-0.0389396			576	0.93907	-0.0236009
	640	0.966601	-0.0310191			640	0.940592	-0.021938
	704	0.973013	-0.0303543			704	0.940914	-0.0227314
	768	0.97752	-0.0292194			768	0.942253	-0.0211055
	832	0.967818	-0.0313686			832	0.942845	-0.0218124
	896	0.969801	-0.0335062			896	0.941502	-0.0221769
	960	0.968842	-0.0344974			960	0.942317	-0.0230261
	1024	0.962738	-0.0362817			1024	0.941406	-0.0217735
	1088	0.962477	-0.033938			1088	0.941396	-0.0223588
	1152	0.968469	-0.0370974			1152	0.940616	-0.022162
	1216	0.962356	-0.0383476			1216	0.942094	-0.0229977
	1280	0.95931	-0.0361859			1280	0.94057	-0.0231144
	1344	0.957895	-0.0411155			1344	0.940479	-0.0226885
	1408	0.960681	-0.0402127			1408	0.940372	-0.0229181
	1472	0.958541	-0.0389147			1472	0.939685	-0.0231792
	1536	0.95986	-0.0427074			1536	0.940152	-0.0236475
	1600	0.953089	-0.0413245			1600	0.940373	-0.0226337
	1664	0.95671	-0.0431466			1664	0.941207	-0.022386
	1728	0.951269	-0.0409371			1728	0.939573	-0.0226028
	1792	0.966681	-0.0429556			1792	0.941281	-0.0216179
	1856	0.953972	-0.0431539			1856	0.940496	-0.0224421
	1920	0.953851	-0.040161			1920	0.940472	-0.0221638
	1984	0.950419	-0.0385243			1984	0.940584	-0.0222323

[truncated: 2 more sheets: SFig 7, SFig 8 ]
